# Supplementary material for: Causal relationship between osteoporosis and osteoarthritis: A two-sample Mendelian randomized study
Source: Front Endocrinol (Lausanne). 2022 Oct 21;13:1011246. doi: 10.3389/fendo.2022.1011246 (PMC9633945; doi:10.3389/fendo.2022.1011246)
Supplement: Supplementary file 1 [file Table_1.xlsx]

## Sheet: Sheet1
Table S1. Detailed information of LD-independent SNPs (after clumping process) for exposure (op).
	SNP	effect_allele.exposure	other_allele.exposure	effect_allele.outcome	other_allele.outcome	beta.exposure	beta.outcome	eaf.exposure	eaf.outcome	remove	palindromic	ambiguous	id.outcome	chr	pos	se.outcome	samplesize.outcome	pval.outcome	outcome	originalname.outcome	outcome.deprecated	mr_keep.outcome	data_source.outcome	pos.exposure	pval.exposure	samplesize.exposure	chr.exposure	se.exposure	id.exposure	exposure	mr_keep.exposure	pval_origin.exposure	data_source.exposure	action	mr_keep
1	rs10023907	T	C	T	C	0.00193385	-0.00136745	0.662386	0.662386	FALSE	FALSE	FALSE	ukb-b-14486	4	88772535	0.000605448	462933	0.0239999	Non-cancer illness code, self-reported: osteoarthritis || id:ukb-b-14486	Non-cancer illness code, self-reported: osteoarthritis	Non-cancer illness code, self-reported: osteoarthritis || ||	TRUE	igd	88772535	3.10027e-12	462933	4	0.000277407	ukb-b-12141	Non-cancer illness code, self-reported: osteoporosis || id:ukb-b-12141	TRUE	reported	igd	2	TRUE
2	rs11088458	G	A	G	A	0.00161803	-0.000247982	0.712707	0.712707	FALSE	FALSE	FALSE	ukb-b-14486	21	40350120	0.000637074	462933	0.7	Non-cancer illness code, self-reported: osteoarthritis || id:ukb-b-14486	Non-cancer illness code, self-reported: osteoarthritis	Non-cancer illness code, self-reported: osteoarthritis || ||	TRUE	igd	40350120	2.99999e-08	462933	21	0.000291877	ukb-b-12141	Non-cancer illness code, self-reported: osteoporosis || id:ukb-b-12141	TRUE	reported	igd	2	TRUE
3	rs1414660	T	C	T	C	-0.00192832	0.000267605	0.192277	0.192277	FALSE	FALSE	FALSE	ukb-b-14486	1	240586695	0.000725966	462933	0.709999	Non-cancer illness code, self-reported: osteoarthritis || id:ukb-b-14486	Non-cancer illness code, self-reported: osteoarthritis	Non-cancer illness code, self-reported: osteoarthritis || ||	TRUE	igd	240586695	6.80002e-09	462933	1	0.000332653	ukb-b-12141	Non-cancer illness code, self-reported: osteoporosis || id:ukb-b-12141	TRUE	reported	igd	2	TRUE
4	rs1586274	G	A	G	A	0.00178885	-0.000441353	0.485141	0.485141	FALSE	FALSE	FALSE	ukb-b-14486	8	120026562	0.000574791	462933	0.44	Non-cancer illness code, self-reported: osteoarthritis || id:ukb-b-14486	Non-cancer illness code, self-reported: osteoarthritis	Non-cancer illness code, self-reported: osteoarthritis || ||	TRUE	igd	120026562	1.10002e-11	462933	8	0.000263359	ukb-b-12141	Non-cancer illness code, self-reported: osteoporosis || id:ukb-b-12141	TRUE	reported	igd	2	TRUE
5	rs188810925	A	G	A	G	-0.00323169	0.00150396	0.079082	0.079082	FALSE	FALSE	FALSE	ukb-b-14486	17	41798194	0.00108672	462933	0.17	Non-cancer illness code, self-reported: osteoarthritis || id:ukb-b-14486	Non-cancer illness code, self-reported: osteoarthritis	Non-cancer illness code, self-reported: osteoarthritis || ||	TRUE	igd	41798194	8.49963e-11	462933	17	0.000497898	ukb-b-12141	Non-cancer illness code, self-reported: osteoporosis || id:ukb-b-12141	TRUE	reported	igd	2	TRUE
6	rs2566755	C	T	C	T	-0.00220546	0.000691245	0.218843	0.218843	FALSE	FALSE	FALSE	ukb-b-14486	1	68635390	0.00069123	462933	0.32	Non-cancer illness code, self-reported: osteoarthritis || id:ukb-b-14486	Non-cancer illness code, self-reported: osteoarthritis	Non-cancer illness code, self-reported: osteoarthritis || ||	TRUE	igd	68635390	3.29989e-12	462933	1	0.000316736	ukb-b-12141	Non-cancer illness code, self-reported: osteoporosis || id:ukb-b-12141	TRUE	reported	igd	2	TRUE
7	rs34102936	A	G	A	G	-0.0020164	0.000419798	0.584956	0.584956	FALSE	FALSE	FALSE	ukb-b-14486	7	38142840	0.00058027	462933	0.47	Non-cancer illness code, self-reported: osteoarthritis || id:ukb-b-14486	Non-cancer illness code, self-reported: osteoarthritis	Non-cancer illness code, self-reported: osteoarthritis || ||	TRUE	igd	38142840	3.29989e-14	462933	7	0.000265863	ukb-b-12141	Non-cancer illness code, self-reported: osteoporosis || id:ukb-b-12141	TRUE	reported	igd	2	TRUE
8	rs3779381	G	A	G	A	-0.00258198	0.00107951	0.260043	0.260043	FALSE	FALSE	FALSE	ukb-b-14486	7	120966790	0.000653636	462933	0.0990011	Non-cancer illness code, self-reported: osteoarthritis || id:ukb-b-14486	Non-cancer illness code, self-reported: osteoarthritis	Non-cancer illness code, self-reported: osteoarthritis || ||	TRUE	igd	120966790	6.59933e-18	462933	7	0.000299477	ukb-b-12141	Non-cancer illness code, self-reported: osteoporosis || id:ukb-b-12141	TRUE	reported	igd	2	TRUE
9	rs442115	G	T	G	T	-0.00186351	0.000174877	0.557413	0.557413	FALSE	FALSE	FALSE	ukb-b-14486	3	41118450	0.000575984	462933	0.760001	Non-cancer illness code, self-reported: osteoarthritis || id:ukb-b-14486	Non-cancer illness code, self-reported: osteoarthritis	Non-cancer illness code, self-reported: osteoarthritis || ||	TRUE	igd	41118450	1.69981e-12	462933	3	0.000263907	ukb-b-12141	Non-cancer illness code, self-reported: osteoporosis || id:ukb-b-12141	TRUE	reported	igd	2	TRUE
10	rs56312530	A	G	A	G	0.00222524	-0.00123359	0.16862	0.16862	FALSE	FALSE	FALSE	ukb-b-14486	11	68219415	0.000766025	462933	0.11	Non-cancer illness code, self-reported: osteoarthritis || id:ukb-b-14486	Non-cancer illness code, self-reported: osteoarthritis	Non-cancer illness code, self-reported: osteoarthritis || ||	TRUE	igd	68219415	2.30001e-10	462933	11	0.000350984	ukb-b-12141	Non-cancer illness code, self-reported: osteoporosis || id:ukb-b-12141	TRUE	reported	igd	2	TRUE
11	rs6684375	T	C	T	C	-0.00224422	-0.000123543	0.176336	0.176336	FALSE	FALSE	FALSE	ukb-b-14486	1	22706434	0.00075028	462933	0.87	Non-cancer illness code, self-reported: osteoarthritis || id:ukb-b-14486	Non-cancer illness code, self-reported: osteoarthritis	Non-cancer illness code, self-reported: osteoarthritis || ||	TRUE	igd	22706434	6.70039e-11	462933	1	0.000343794	ukb-b-12141	Non-cancer illness code, self-reported: osteoporosis || id:ukb-b-12141	TRUE	reported	igd	2	TRUE
12	rs6713409	A	T	A	T	-0.00157059	-0.000412772	0.609354	0.609354	FALSE	TRUE	FALSE	ukb-b-14486	2	42306564	0.000617493	462933	0.5	Non-cancer illness code, self-reported: osteoarthritis || id:ukb-b-14486	Non-cancer illness code, self-reported: osteoarthritis	Non-cancer illness code, self-reported: osteoarthritis || ||	TRUE	igd	42306564	2.80001e-08	462933	2	0.000282937	ukb-b-12141	Non-cancer illness code, self-reported: osteoporosis || id:ukb-b-12141	TRUE	reported	igd	2	TRUE
13	rs74777717	G	C	G	C	0.00318457	-0.0002081	0.071367	0.071367	FALSE	TRUE	FALSE	ukb-b-14486	7	30965607	0.00111082	462933	0.85	Non-cancer illness code, self-reported: osteoarthritis || id:ukb-b-14486	Non-cancer illness code, self-reported: osteoarthritis	Non-cancer illness code, self-reported: osteoarthritis || ||	TRUE	igd	30965607	3.89996e-10	462933	7	0.000508947	ukb-b-12141	Non-cancer illness code, self-reported: osteoporosis || id:ukb-b-12141	TRUE	reported	igd	2	TRUE
14	rs851974	A	G	A	G	0.00156646	0.000219301	0.572141	0.572141	FALSE	FALSE	FALSE	ukb-b-14486	6	151971687	0.000581498	462933	0.709999	Non-cancer illness code, self-reported: osteoarthritis || id:ukb-b-14486	Non-cancer illness code, self-reported: osteoarthritis	Non-cancer illness code, self-reported: osteoarthritis || ||	TRUE	igd	151971687	4.09996e-09	462933	6	0.00026643	ukb-b-12141	Non-cancer illness code, self-reported: osteoporosis || id:ukb-b-12141	TRUE	reported	igd	2	TRUE
15	rs9482772	C	T	C	T	-0.0015234	0.00107906	0.448121	0.448121	FALSE	FALSE	FALSE	ukb-b-14486	6	127446790	0.000576249	462933	0.061	Non-cancer illness code, self-reported: osteoarthritis || id:ukb-b-14486	Non-cancer illness code, self-reported: osteoarthritis	Non-cancer illness code, self-reported: osteoarthritis || ||	TRUE	igd	127446790	7.90005e-09	462933	6	0.000264025	ukb-b-12141	Non-cancer illness code, self-reported: osteoporosis || id:ukb-b-12141	TRUE	reported	igd	2	TRUE
16	rs9594738	T	C	T	C	0.00216969	-0.00111042	0.486274	0.486274	FALSE	FALSE	FALSE	ukb-b-14486	13	42952145	0.000572019	462933	0.0519996	Non-cancer illness code, self-reported: osteoarthritis || id:ukb-b-14486	Non-cancer illness code, self-reported: osteoarthritis	Non-cancer illness code, self-reported: osteoarthritis || ||	TRUE	igd	42952145	1.20005e-16	462933	13	0.000262067	ukb-b-12141	Non-cancer illness code, self-reported: osteoporosis || id:ukb-b-12141	TRUE	reported	igd	2	TRUE
